# Supplementary material for: A Systematic Review and Meta-Analysis of Tourniquet Pressures in Upper Limb Surgery
Source: J Clin Med. 2025 Mar 13;14(6):1938. doi: 10.3390/jcm14061938 (PMC11943322; doi:10.3390/jcm14061938)
Supplement: Supplementary file 1 [file jcm-14-01938-s001.zip]

Archive with 1 entries (1 files):
- jcm-3413272-supplementary.pdf
